# Supplementary material for: Development and Validation of a New DIVA Real-Time PCR Allowing to Differentiate Wild-Type Lumpy Skin Disease Virus Strains, Including the Asian Recombinant Strains, from Neethling-Based Vaccine Strains
Source: Viruses. 2023 Mar 28;15(4):870. doi: 10.3390/v15040870 (PMC10146157; doi:10.3390/v15040870)
Supplement: Supplementary file 1 [file viruses-15-00870-s001.zip]

Archive with 10 entries (10 files):
- Fig S1.jpg
- Fig S2.jpg
- Fig S3a.JPG
- Fig S3b.JPG
- Fig S3c.JPG
- Fig S4_300.jpg
- Fig S5.jpg
- Table S1.jpg
- Table S2.jpg
- Table S3.jpg
